# Supplementary material for: The association between retina thinning and hippocampal atrophy in Alzheimer’s disease and mild cognitive impairment: a meta-analysis and systematic review
Source: Front Aging Neurosci. 2023 Aug 23;15:1232941. doi: 10.3389/fnagi.2023.1232941 (PMC10481874; doi:10.3389/fnagi.2023.1232941)
Supplement: Supplementary file 2 [file Table_2.XLSX]

## Sheet: Sheet1
study and year	subject	region	r	N	side	oct
Y Rotenstreich.,2019,R,GCL	NC	GCL	0.313	64	right	SD-OCT
Y Rotenstreich.,2019,R,RPE	NC	RPE	0.272	64	right	SD-OCT
Y Rotenstreich.,2019,L+R,RPE	NC	RPE	0.47	23	double	SD-OCT
Donix M,2021,R,pRNFL	NC	pRNFL	0.818	12	right	spectralist-OCT
Donix M,2021,L,pRNFL	NC	pRNFL	0.803	12	left	spectralist-OCT
Tao R,2019,L,pRNFL	AD+MCI+NC	pRNFL	0.302	135	left	SD-OCT
Sergott RC,2021,R,mRNFL	AD	mRNFL	0.102	960	right	SD-OCT
Sergott RC,2021,L,mRNFL	AD	mRNFL	0.116	951	left	SD-OCT
Sergott RC,2021,R,retina	AD	retina	0.145	1111	right	SD-OCT
Sergott RC,2021,L,retina	AD	retina	0.117	1060	left	SD-OCT
Shi Z,2019,L+R,pRNFL	NC	pRNFL	0.213	80	double	SD-OCT
Zhao A,2021,L+R,mRNFL	AD+MCI+NC	mRNFL	0.521	59	double	stratus-OCT
Mathew S, 2023,R,pRNFL	AD+MCI+NC	pRNFL	0.32	75	right	HD-OCT
Mathew S, 2023,L,pRNFL	AD+MCI+NC	pRNFL	0.306	75	left	HD-OCT
Uchida A,2020,L+R,RPE	NC	RPE	-0.393	31	double	SD-OCT
López-Cuenca I, 2022,R,IPL	NC	IPL	-0.542	30	right	SD-OCT
López-Cuenca I, 2022,L,IPL	NC	IPL	-0.595	30	left	SD-OCT
López-Cuenca I, 2022,L,INL	NC	INL	-0.422	30	left	SD-OCT
